# Supplementary material for: Ecological restoration stimulates environmental outcomes but exacerbates water shortage in the Loess Plateau
Source: PeerJ. 2022 Jul 8;10:e13658. doi: 10.7717/peerj.13658 (PMC9272815; doi:10.7717/peerj.13658)
Supplement: Supplemental Information 1 [file peerj-10-13658-s001.csv]

	Cseq	SD	Grassland	SD	ET	SD	Forest coverage	SD	Albedo	SD	MAT	SD	MAP	SD	Soil erosion	SD	Runoff	SD	Sediment load	SD	Water yield	SD	NEP	SD	NPP	SD
Mean	39.25	5.85	1.02	0.00	16.74	0.92	35.06	15.94	-9.05	-12.48	1.02	0.20	1.3572625	0.449625	-12.976	1.4674	22.48642	0.474	-23.3336	14.4434	-84.151	22.96042	25.31882	4.82894	18.5936	10.85081
2000	17.30	3.27	1.00	0.00	2.29	0.67	4.14	2.67	-3.66	-11.04	0.59	-0.11	0.0609	-0.6061	20.226	1.038	-0.792	-2.654	4.04	-19.188	30.4526	-3.446	16.5057	4.6957	10.3622	11.2668
2001	9.91	3.32	1.00	0.00	3.58	0.67	9.73	2.28	-10.95	5.69	1.54	0.68	0.4879	-0.1986	-9.602	-0.282	-4.756	-2.528	28.028	9.32	27.4179	-7.284	35.6704	4.8644	7.5902	11.3178
2002	32.70	3.05	1.00	0.00	15.84	0.85	13.74	5.50	-17.57	-1.55	1.91	0.94	0.9678	0.2231	21.496	1.258	31.002	1.084	69.528	-20.238	14.6161	32.086	43.2255	4.9715	16.136	11.0463
2003	28.64	3.12	1.01	0.00	27.96	1.26	17.95	8.60	-23.49	-8.07	0.14	-0.53	3.1557	1.6592	-13.108	0.05	6.272	-2.55	10.592	13.158	-11.222	3.722	7.3902	4.6682	14.6144	11.1193
2004	36.74	2.96	1.01	0.00	19.76	0.96	22.55	11.65	-16.26	-13.93	0.95	0.21	0.6273	-0.0722	-23.756	1.684	35.136	2.188	1.604	25.44	-82.716	37.324	23.7741	4.7421	17.6528	10.9627
2005	47.31	2.69	1.01	0.00	15.24	0.84	24.42	12.78	-13.17	-6.67	0.45	-0.23	0.3742	-0.3041	-3.182	-0.624	9.522	-2.364	21.48	2.558	-89.006	7.158	13.7337	4.6837	21.6146	10.6943
2006	27.66	3.14	1.01	0.00	11.45	0.76	30.75	16.20	-20.88	-3.65	2.46	1.29	0.6192	-0.0794	-7.488	-0.434	27.93	0.356	-27.396	7.054	-53.979	28.286	54.4506	5.1726	14.249	11.1353
2007	44.68	2.77	1.01	0.00	18.38	0.92	32.18	16.88	-24.08	-11.40	1.84	0.89	3.0065	1.5866	-15.658	0.354	16.492	-1.666	-59.072	16.012	-64.603	14.826	41.7894	4.9494	20.6306	10.7678
2008	45.66	2.74	1.01	0.00	16.89	0.88	36.54	18.75	-28.29	-14.64	0.08	-0.58	0.8567	0.1289	-23.378	1.61	31.566	1.226	-76.14	24.988	-107.836	32.792	6.3613	4.6673	20.9978	10.7409
2009	39.57	2.90	1.01	0.00	10.79	0.75	35.80	18.45	-27.30	-18.99	1.16	0.38	0.8614	0.1329	-34.598	4.32	19.862	-1.184	-34.844	38.918	-135.069	18.678	27.997	4.779	18.7124	10.8981
2010	46.60	2.71	1.01	0.00	17.71	0.90	40.52	20.17	-27.85	-17.99	1.06	0.00	1.2267	0.4346	-42.444	6.84	38.756	3.274	-58.252	49.284	-142.658	42.03	26.344	5.064	21.3494	10.7146
2011	40.37	2.88	1.01	0.00	13.32	0.80	41.53	20.49	-34.99	-18.52	-0.12	-0.79	2.4092	1.2588	-13.94	0.144	47.02	6.158	-46.952	14.084	-180.247	53.178	2.2259	-0.2161	19.0142	10.8787
2012	45.31	2.75	1.01	0.00	30.37	1.37	48.09	22.15	-37.15	-25.57	-0.40	-1.08	2.0793	1.0523	12.726	-3.992	41.43	4.144	6.16	-16.718	-177.836	45.574	-3.3658	-11.4118	20.8676	10.7505
2013	50.10	2.61	1.01	0.00	20.11	0.97	51.99	22.80	-37.26	-27.76	2.13	1.08	2.5941	1.3667	-23.076	1.552	26.756	0.098	-84.912	24.628	-205.425	26.854	47.6142	5.0442	22.6628	10.6112
2014	54.17	2.48	1.01	0.00	20.36	0.98	45.52	21.59	-29.30	-27.84	1.33	0.52	2.3087	1.1979	-40.182	6.06	14.144	-1.946	-65.604	46.242	-227.762	12.198	31.5132	4.8152	24.1898	10.4809
2015	61.28	2.23	1.02	0.00	23.77	1.10	43.28	21.01	-17.27	-19.80	1.25	0.46	0.0806	-0.5866	-11.652	-0.1	7.76	-2.476	-49.904	11.552			29.8716	4.7976	26.8538	10.2278
